# Supplementary material for: The Plasmodium berghei merozoite protein PbGAC is critically involved in erythrocyte binding during invasion
Source: Parasit Vectors. 2025 Oct 28;18:432. doi: 10.1186/s13071-025-07067-5 (PMC12570789; doi:10.1186/s13071-025-07067-5)
Supplement: Supplementary file 5 — Additional file 5: Table S1: Primers used for PbGAC cloning. [file 13071_2025_7067_MOESM5_ESM.xlsx]

## Sheet: Table S1
Primer name	Primer sequence 5' to 3'
F	AATGACGCATTAAAAAAATTAG
R	GTATGAAAGAGAACTCAACAATTCT
