# Supplementary material for: The Plasmodium berghei merozoite protein PbGAC is critically involved in erythrocyte binding during invasion
Source: Parasit Vectors. 2025 Oct 28;18:432. doi: 10.1186/s13071-025-07067-5 (PMC12570789; doi:10.1186/s13071-025-07067-5)
Supplement: Supplementary file 6 — Additional file 6: Table S2: Identification of proteins interacting with PbGAC. [file 13071_2025_7067_MOESM6_ESM.xlsx]

## Sheet: Table S2
Protein	AAs	MW(Da)	calc.PI	Description	gene	A_NrOfStrippedSequencesIdentified	control_NrOfStrippedSequencesIdentified	A	control	A_PG.Cscore	control_PG.Cscore	A_PG.QValue	control_PG.QValue	A_uniqCount	control_uniqCount
PBANKA_0100400.1_p1	613	72085.7	8.94	reticulocyte binding protein_ putative	PBANKA_0100400	5		442.414		51.3127		4.83935e-16		1
PBANKA_0103500.1_p1	1434	171242	9.08	RAP protein_ putative	PBANKA_0103500	1		78.4708		38.329		1.21264e-07		1
PBANKA_0105400.1_p1	1383	160579	8.85	coatomer alpha subunit_ putative	PBANKA_0105400	2		107.137		43.9047		1.86022e-10		2
PBANKA_0105600.1_p1	933	106719	8.45	translation initiation factor IF_2_ putative	PBANKA_0105600	1		32.3508		41.7345		3.2223e-09		1
PBANKA_0107300.1_p1	543	61432.6	7.66	T_complex protein 1 subunit zeta_ putative	PBANKA_0107300	6		437.778		54.5803		5.61898e-19		6
PBANKA_0108800.1_p1	136	15445.9	11.71	histone H3	PBANKA_0108800	2		612.455		53.4515		6.14581e-18		1
PBANKA_0110400.1_p1	568	67669.2	8.13	eukaryotic translation initiation factor 3 subunit L_ putative	PBANKA_0110400	3		81.0474		49.3876		2.06904e-14		3
PBANKA_0200600.1_p1	282	32598	7.88	fam_a protein	PBANKA_0200600	1		73.0602		27.8208		2.79401e-05		1
PBANKA_0203800.1_p1	555	65580.1	9.33	phenylalanine__tRNA ligase alpha subunit_ putative	PBANKA_0203800	21		1211.47		55.3813		9.73433e-20		21
PBANKA_0206500.1_p1	214	24065.1	7.84	ras_related protein Rab_5C_ putative	PBANKA_0206500	1		381.268		47.353		8.33574e-13		1
PBANKA_0207000.1_p1	1120	127352	7.58	calcium_transporting ATPase_ putative	PBANKA_0207000	1		115.852		51.6245		2.57279e-16		1
PBANKA_0207200.1_p1	383	45272.4	7.72	V_type proton ATPase subunit C_ putative	PBANKA_0207200	1		16.2817		43.5056		3.2462e-10		1
PBANKA_0207500.1_p1	821	97469.2	9.53	cyclin_dependent kinases regulatory subunit_ putative	PBANKA_0207500	1		314.029		34.9888		1.55455e-06		1
PBANKA_0208100.1_p1	556	65718.1	8.6	heptatricopeptide repeat and RAP domain_containing protein_ putative	PBANKA_0208100	4		81.8616		45.9501		8.65944e-12		4
PBANKA_0210200.1_p1	686	81205.6	9.25	aspartate__tRNA ligase_ putative	PBANKA_0210200	1		104.764		40.2026		1.86582e-08		1
PBANKA_0211500.1_p1	256	28347	4.89	proteasome subunit alpha type_5_ putative	PBANKA_0211500	1		599.726		58.4454		9.21862e-23		1
PBANKA_0302500.1_p1	505	56385	8.93	hexose transporter	PBANKA_0302500	1		196.558		46.2452		5.39273e-12		1
PBANKA_0303600.1_p1	993	110701	6.34	26S proteasome regulatory subunit RPN1_ putative	PBANKA_0303600	2		121.361		48.9313		4.92057e-14		2
PBANKA_0306800.1_p1	466	53030.2	6	ATP_dependent RNA helicase UAP56_ putative	PBANKA_0306800	5	1	477.92	229.869	51.2145	32.7657	5.95773e-16	0	5	1
PBANKA_0308000.1_p1	226	25756.8	8.56	ras_related protein Rab_5A_ putative	PBANKA_0308000	1		282.03		43.9145		1.84054e-10		1
PBANKA_0308600.1_p1	575	66453.5	6.91	asparagine__tRNA ligase_ putative	PBANKA_0308600	1	1	83.4122	53.1386	32.8202	41.0482	5.06374e-06	0	1	1
PBANKA_0309100.1_p1	428	48366.1	7.64	eukaryotic peptide chain release factor subunit 1_ putative	PBANKA_0309100	1		31.6783		44.3062		1.06152e-10		1
PBANKA_0309800.1_p1	347	40455.5	7.81	arginyl_tRNA__protein transferase_ putative	PBANKA_0309800	1		22.1299		37.2413		3.09138e-07		1
PBANKA_0310000.1_p1	334	38121	9.34	protein SIS1_ putative	PBANKA_0310000	1		85.0549		50.3999		2.89718e-15		1
PBANKA_0310900.1_p1	543	60807.7	7.37	T_complex protein 1 subunit theta_ putative	PBANKA_0310900	3		1909.72		49.5163		1.61485e-14		3
PBANKA_0311900.1_p1	299	34507.3	7.85	RING zinc finger protein_ putative	PBANKA_0311900	1		81.7506		33.7994		3.10521e-06		1
PBANKA_0313800.1_p1	548	61361	8.68	ATP synthase subunit alpha_ mitochondrial_ putative	PBANKA_0313800	2		48.5634		43.3724		3.89154e-10		2
PBANKA_0314700.1_p1	330	37670.2	8.05	replication factor C subunit 2_ putative	PBANKA_0314700	1		276.303		53.5177		5.3032e-18		1
PBANKA_0401500.1_p1	1246	146649	5.68	exportin_1_ putative	PBANKA_0401500	3		42.4532		48.9069		5.13514e-14		3
PBANKA_0401600.1_p1	777	88120.5	6.84	N_ethylmaleimide_sensitive fusion protein_ putative	PBANKA_0401600	3	4	80.4644	433.084	49.3199	40.2191	2.34412e-14	0	3	4
PBANKA_0404800.1_p1	627	71138.1	7.95	FAD_dependent glycerol_3_phosphate dehydrogenase_ putative	PBANKA_0404800	2		144.736		45.6272		1.44867e-11		2
PBANKA_0405200.1_p1	533	59088.4	6.41	T_complex protein 1 subunit beta_ putative	PBANKA_0405200	4		103.084		44.4961		8.06292e-11		4
PBANKA_0405300.1_p1	145	16115.7	11.51	40S ribosomal protein S23_ putative	PBANKA_0405300	1		135.784		56.2149		1.5455e-20		1
PBANKA_0405500.1_p1	257	30489.7	10.88	60S ribosomal protein L7_ putative	PBANKA_0405500	2		93.8229		50.8782		1.1555e-15		2
PBANKA_0406500.1_p1	539	59624.7	5.77	T_complex protein 1 subunit eta_ putative	PBANKA_0406500	4		375.568		50.1475		4.66537e-15		4
PBANKA_0406700.1_p1	140	16361.6	6.54	activator of Hsp90 ATPase_ putative	PBANKA_0406700	1		88.5181		44.7931		5.19391e-11		1
PBANKA_0407600.1_p1	581	66378.5	7.68	asparagine synthetase [glutamine_hydrolyzing]	PBANKA_0407600	10		291.684		54.1628		1.33459e-18		10
PBANKA_0408000.1_p1	1540	186093	9.11	conserved Plasmodium protein_ unknown function	PBANKA_0408000	1		136.989		23.7031		5.83633e-05		1
PBANKA_0409800.1_p1	572	68784.4	6.19	ATP synthase F0 subunit d_like protein_ putative	PBANKA_0409800	2		54.5027		48.5523		9.90112e-14		2
PBANKA_0410300.1_p1	303	35619.9	4.84	26S proteasome regulatory subunit RPN12_ putative	PBANKA_0410300	1		13.6472		43.3988		3.7627e-10		1
PBANKA_0410600.1_p1	127	14790.4	11.83	60S ribosomal protein L26_ putative	PBANKA_0410600	2		93.8676		48.0209		2.56691e-13		2
PBANKA_0414600.1_p1	130	14927.6	10.62	40S ribosomal protein S15A_ putative	PBANKA_0414600	5	1	998.104	407.35	55.1827	39.7625	1.51564e-19	0	5	1
PBANKA_0416000.1_p1	908	105072	6.91	high molecular weight rhoptry protein 3_ putative	PBANKA_0416000	12		378.413		53.8239		2.75282e-18		12
PBANKA_0417700.1_p1	453	50206.5	4.64	alpha tubulin 1	PBANKA_0417700	10	2	2399.16	333.228	53.6178	49.7589	4.31745e-18	0	3	1
PBANKA_0417800.1_p1	780	92555.6	5.8	protein hook_ putative	PBANKA_0417800	11		114.291		53.159		1.10627e-17		11
PBANKA_0418200.1_p1	206	23717.8	7.79	ras_related protein RAB7_ putative	PBANKA_0418200	3	1	721.493	290.802	54.1942	33.2616	1.27176e-18	0	3	1
PBANKA_0501000.1_p1	2734	321142	6.59	reticulocyte binding protein_ putative	PBANKA_0501000	41		414.58		55.1138		1.74105e-19		21
PBANKA_0503600.1_p1	108	11812.7	9.92	60S ribosomal protein L30e_ putative	PBANKA_0503600	3		202.691		49.6458		1.26329e-14		3
PBANKA_0504900.1_p1	1155	135974	9.01	N_acetyltransferase_ GNAT family_ putative	PBANKA_0504900	1		93.7296		26.0068		4.08584e-05		1
PBANKA_0505100.1_p1	181	20861.7	6.13	ADP_ribosylation factor 1_ putative	PBANKA_0505100	9	1	1732.55	2106.37	57.3576	31.2012	1.06725e-21	0	9	1
PBANKA_0505900.1_p1	5611	665087	9.59	VPS13 domain_containing protein_ putative	PBANKA_0505900	1		33.664		23.5285		5.93814e-05		1
PBANKA_0506900.1_p1	431	50310	8.61	phospholipid scramblase_ putative	PBANKA_0506900	3		156.199		54.4904		6.67262e-19		3
PBANKA_0510900.1_p1	263	29743.8	6.15	40S ribosomal protein S2_ putative	PBANKA_0510900	4		291.322		51.4334		3.79012e-16		4
PBANKA_0511900.1_p1	386	44365.8	10.87	60S ribosomal protein L3_ putative	PBANKA_0511900	6		992.966		54.5551		5.7674e-19		6
PBANKA_0513600.1_p1	363	41988.9	6.8	adenosine deaminase_ putative	PBANKA_0513600	1		333.578		51.1378		6.94751e-16		1
PBANKA_0516900.1_p1	1403	162726	5.21	S_adenosylmethionine decarboxylase_ornithine decarboxylase_ putative	PBANKA_0516900	3		49.5272		44.703		5.9235e-11		3
PBANKA_0518200.1_p1	631	70445.9	8.35	flavoprotein subunit of succinate dehydrogenase_ putative	PBANKA_0518200	2		49.4612		32.9165		4.84705e-06		2
PBANKA_0520200.1_p1	301	33805	10.16	ADP_ATP carrier protein 1_ putative	PBANKA_0520200	5		353.125		52.3546		5.50005e-17		5
PBANKA_0522700.1_p1	450	49719	4.63	alpha tubulin 2	PBANKA_0522700	3		3041.97		58.1972		1.55872e-22		3
PBANKA_0522800.1_p1	172	20025.2	10.58	40S ribosomal protein S19_ putative	PBANKA_0522800	2		105.687		53.814		2.78294e-18		2
PBANKA_0523100.1_p1	390	44683.3	7.66	eukaryotic initiation factor 4A_III_ putative	PBANKA_0523100	1		508.534		51.8055		1.75562e-16		1
PBANKA_0524300.1_p1	354	43729.7	5.9	tryptophan_rich protein IPIS2	PBANKA_0524300	5		331.102		53.8279		2.75282e-18		5
PBANKA_0601300.1_p1	226	26385.2	9.2	peptidyl_prolyl cis_trans isomerase_ putative	PBANKA_0601300	1		97.2197		56.0088		2.43644e-20		1
PBANKA_0602700.1_p1	345	40318.4	4.62	nucleosome assembly protein_ putative	PBANKA_0602700	5		237.667		52.1671		8.18153e-17		5
PBANKA_0604700.1_p1	302	35357.3	8.81	shewanella_like protein phosphatase 2_ putative	PBANKA_0604700	1		53.0286		43.6197		2.7884e-10		1
PBANKA_0604800.1_p1	925	108912	5.84	eukaryotic translation initiation factor 3 subunit C_ putative	PBANKA_0604800	5		218.064		50.3773		3.02094e-15		5
PBANKA_0610300.1_p1	229	25719.4	7.6	polyubiquitin_ putative	PBANKA_0610300	3		6671.81		51.4833		3.44278e-16		3
PBANKA_0610400.1_p1	1492	167949	6.16	non_SERCA_type Ca2+ _transporting P_ATPase_ putative	PBANKA_0610400	2		39.7856		45.3439		2.22664e-11		2
PBANKA_0610900.1_p1	424	48417.1	7.6	HSP40_ subfamily A_ putative	PBANKA_0610900	10		323.534		56.9898		2.34682e-21		10
PBANKA_0611600.1_p1	847	97050.8	7.33	ribonucleoside_diphosphate reductase large subunit_ putative	PBANKA_0611600	1		77.9939		42.0221		2.271e-09		1
PBANKA_0614500.1_p1	327	37212.6	6.75	eukaryotic translation initiation factor 3 subunit I_ putative	PBANKA_0614500	1		26.1073		52.6553		2.95959e-17		1
PBANKA_0617100.1_p1	173	20252.5	10.73	60S ribosomal protein L11a_ putative	PBANKA_0617100	2	1	375.36	146.688	58.4418	41.8275	9.21862e-23	0	2	1
PBANKA_0619100.1_p1	194	21743	10.15	40S ribosomal protein S5_ putative	PBANKA_0619100	1		146.008		47.6456		5.01546e-13		1
PBANKA_0619700.1_p1	544	63083.8	4.81	rhoptry_associated leucine zipper_like protein 1_ putative	PBANKA_0619700	1	1	21.551	37.7897	47.0698	23.9061	1.36338e-12	0	1	1
PBANKA_0623100.1_p1	793	93144.2	4.72	tryptophan_rich protein IPIS3	PBANKA_0623100	1		71.7495		44.3415		1.01441e-10		1
PBANKA_0623300.1_p1	342	41911	5.89	tryptophan_rich protein	PBANKA_0623300	5		80.7139		44.5499		7.45745e-11		5
PBANKA_0701200.1_p1	2493	296748	10.49	conserved Plasmodium protein_ unknown function	PBANKA_0701200	1		495.159		45.8316		1.04921e-11		1
PBANKA_0701500.1_p1	272	30530.8	9.29	prohibitin 1	PBANKA_0701500	1	1	2661.6	924.571	48.9925	48.6095	4.40883e-14	0	1	1
PBANKA_0702800.1_p1	482	55410.6	5.32	protein disulfide_isomerase_ putative	PBANKA_0702800	8		707.115		56.626		5.87154e-21		8
PBANKA_0703900.1_p1	322	35583.1	6.75	receptor for activated c kinase_ putative	PBANKA_0703900	2		175.734		54.2274		1.18883e-18		2
PBANKA_0706700.1_p1	319	35631.6	9.8	dicarboxylate_tricarboxylate carrier_ putative	PBANKA_0706700	1		100.685		42.1213		2.00666e-09		1
PBANKA_0706800.1_p1	646	75395.4	9.69	DnaJ protein_ putative	PBANKA_0706800	1		104.189		45.8129		1.07759e-11		1
PBANKA_0707400.1_p1	288	32905.9	9.41	RNA_binding protein_ putative	PBANKA_0707400	6		2464.76		54.134		1.41289e-18		6
PBANKA_0708000.1_p1	759	86136.3	6.42	protein transport protein SEC23_ putative	PBANKA_0708000	13	1	1029.04	303.899	57.4673	36.6874	8.77049e-22	0	13	1
PBANKA_0709100.1_p1	138	16025	10.72	60S ribosomal protein L22_ putative	PBANKA_0709100	2	1	244.278	213.342	54.9248	37.6482	2.60791e-19	0	2	1
PBANKA_0711200.1_p1	379	43878.3	9.98	ubiquitin_like protein_ putative	PBANKA_0711200	1		123.26		40.427		1.46248e-08		1
PBANKA_0711900.1_p1	693	75220	5.34	heat shock protein 70	PBANKA_0711900	31	5	16106.3	1601.65	57.2937	59.2527	1.15417e-21	0	31	5
PBANKA_0712100.1_p1	1018	120760	7.8	DNA helicase_ putative	PBANKA_0712100	1		14.0551		34.5929		1.97913e-06		1
PBANKA_0712600.1_p1	262	30203.4	4.56	14_3_3 protein	PBANKA_0712600	5	1	285.186	413.472	53.2537	48.9873	9.21796e-18	0	5	1
PBANKA_0715600.1_p1	395	45191.7	9.45	26S protease regulatory subunit 6B_ putative	PBANKA_0715600	4	1	159.762	152.865	48.4854	41.4809	1.10911e-13	0	4	1
PBANKA_0716000.1_p1	1175	139069	7.75	structural maintenance of chromosomes protein 3_ putative	PBANKA_0716000	1		203.647		40.2106		1.85518e-08		1
PBANKA_0717600.1_p1	226	25982.1	9.84	GTP:AMP phosphotransferase_ putative	PBANKA_0717600	1	1	475.314	184.222	52.1746	26.3784	8.10502e-17	0	1	1
PBANKA_0717800.1_p1	205	24082.3	11.83	60S ribosomal protein L15_ putative	PBANKA_0717800	3	2	564.995	656.109	55.275	50.5635	1.25318e-19	0	3	2
PBANKA_0718800.1_p1	191	21915.1	8.52	small GTP_binding protein sar1_ putative	PBANKA_0718800	3	2	546.586	202.388	52.9316	36.0893	1.6973e-17	0	3	2
PBANKA_0719600.1_p1	296	34239.8	7.56	memo_like protein	PBANKA_0719600	1		50.2375		36.598		5.1199e-07		1
PBANKA_0720300.1_p1	434	51417.7	7.76	eukaryotic translation initiation factor 3 subunit M_ putative	PBANKA_0720300	1		91.6423		33.7482		3.18427e-06		1
PBANKA_0803100.1_p1	827	94671.2	6.96	DNA replication licensing factor MCM7_ putative	PBANKA_0803100	1		156.459		42.2424		1.72754e-09		1
PBANKA_0803200.1_p1	2511	295682	9.05	inositol_phosphate phosphatase_ putative	PBANKA_0803200	1		242.52		50.8678		1.1578e-15		1
PBANKA_0803600.1_p1	1227	143633	4.66	importin_7_ putative	PBANKA_0803600	1		116.356		49.0847		3.71612e-14		1
PBANKA_0805700.1_p1	720	83212.8	4.78	heat shock protein 90	PBANKA_0805700	27	6	5832.76	1982.92	59.2527	54.449	3.81318e-23	0	27	6
PBANKA_0807400.1_p1	224	26007.3	5.98	26S proteasome non_ATPase regulatory subunit 9_ putative	PBANKA_0807400	1		244.351		51.3558		4.43315e-16		1
PBANKA_0807600.1_p1	161	18719.9	10.8	40S ribosomal protein S11_ putative	PBANKA_0807600	4		190.474		52.7207		2.62434e-17		4
PBANKA_0809100.1_p1	278	32812.1	6.19	proteasome activator 28_ putative	PBANKA_0809100	1	1	101.478	400.152	39.0467	42.9161	6.13643e-08	0	1	1
PBANKA_0811300.1_p1	1160	134690	6.47	exportin_7_ putative	PBANKA_0811300	1		210.837		37.854		1.85467e-07		1
PBANKA_0813900.1_p1	319	36839.3	7.04	26S proteasome regulatory subunit RPN8_ putative	PBANKA_0813900	2		251.927		54.5702		5.64589e-19		2
PBANKA_0814200.1_p1	257	30031.6	4.65	elongation factor 1_beta_ putative	PBANKA_0814200	3	3	244.714	1242.29	55.9922	51.0629	2.4716e-20	0	3	3
PBANKA_0816400.1_p1	1299	146765	7.3	ATP_dependent 6_phosphofructokinase_ putative	PBANKA_0816400	3	2	87.9262	186.495	51.735	40.377	2.04071e-16	0	3	2
PBANKA_0818900.1_p1	651	72146.7	4.9	endoplasmic reticulum chaperone BiP_ putative	PBANKA_0818900	29	4	10222.9	1223.11	57.2675	51.564	1.1851e-21	0	29	4
PBANKA_0819300.1_p1	313	36056.2	6.79	eukaryotic translation initiation factor 3 subunit F_ putative	PBANKA_0819300	2		108.997		46.6177		2.94062e-12		2
PBANKA_0820000.1_p1	381	44779	8.48	DnaJ protein_ putative	PBANKA_0820000	3		90.414		44.2593		1.13042e-10		3
PBANKA_0821700.1_p1	507	55897.9	8.23	inosine_5_monophosphate dehydrogenase_ putative	PBANKA_0821700	4		225.826		52.7182		2.62434e-17		4
PBANKA_0823000.1_p1	1384	161458	8.99	ubiquitin_like protein_ putative	PBANKA_0823000	5		241.522		54.9141		2.6294e-19		5
PBANKA_0823100.1_p1	402	45098	6.9	S_adenosylmethionine synthetase_ putative	PBANKA_0823100	5		200.936		51.3955		4.09099e-16		5
PBANKA_0823400.1_p1	416	45494.3	8.55	phosphoglycerate kinase_ putative	PBANKA_0823400	6		180.083		54.6013		5.50007e-19		6
PBANKA_0823500.1_p1	553	64271.1	6.25	glutamine synthetase	PBANKA_0823500	12		413.24		52.5073		4.03134e-17		12
PBANKA_0826600.1_p1	1369	163666	9.06	regulator of nonsense transcripts 2_ putative	PBANKA_0826600	1		79.4705		35.2991		1.277e-06		1
PBANKA_0826700.1_p1	222	25252.5	4.6	parasitophorous vacuolar protein 5	PBANKA_0826700	3		688.753		53.1369		1.1538e-17		3
PBANKA_0827500.1_p1	876	101530	6.66	glutamine_dependent NAD(+) synthetase_ putative	PBANKA_0827500	2		63.8418		37.6719		2.16294e-07		2
PBANKA_0830200.1_p1	1354	160022	8.12	high molecular weight rhoptry protein 2	PBANKA_0830200	16	1	396.95	435.389	54.2704	36.7582	1.08489e-18	0	16	1
PBANKA_0831000.1_p1	1791	198668	5.54	merozoite surface protein 1	PBANKA_0831000	2		196.635		52.6585		2.95959e-17		2
PBANKA_0833600.1_p1	1290	153299	6.83	importin alpha re_exporter_ putative	PBANKA_0833600	3		68.4967		49.7379		1.07052e-14		3
PBANKA_0834400.1_p1	479	54986.8	6.65	mitochondrial_processing peptidase subunit beta_ putative	PBANKA_0834400	3		74.9235		50.7032		1.62844e-15		3
PBANKA_0903600.1_p1	814	93518.9	8.46	dynamin_like protein_ putative	PBANKA_0903600	4	1	48.1557	40.1656	44.1577	31.3569	1.30547e-10	0	4	1
PBANKA_0903900.1_p1	979	113487	6.65	coatomer subunit gamma_ putative	PBANKA_0903900	1		19.1651		31.0876		1.05094e-05		1
PBANKA_0904100.1_p1	207	23730.7	5.77	ras_related protein Rab_6	PBANKA_0904100	2		438.349		51.1319		6.9897e-16		2
PBANKA_0906400.1_p1	143	16483.2	11.52	60S ribosomal protein L35ae_ putative	PBANKA_0906400	1	1	1263.38	134.097	56.347	35.9952	1.12095e-20	0	1	1
PBANKA_0906500.1_p1	126	14582	11.11	60S ribosomal protein L28_ putative	PBANKA_0906500	1		23.2478		42.747		9.01637e-10		1
PBANKA_0912200.1_p1	799	95860.3	9.63	signal recognition particle subunit SRP72_ putative	PBANKA_0912200	1		43.2239		39.8487		2.6982e-08		1
PBANKA_0913700.1_p1	494	57496.8	5.55	coatomer subunit delta_ putative	PBANKA_0913700	1		127.993		41.9726		2.41082e-09		1
PBANKA_0914300.1_p1	423	49213.2	9.34	protein disulfide_isomerase_ putative	PBANKA_0914300	3		141.531		47.0545		1.39491e-12		3
PBANKA_0914400.1_p1	663	73165.7	7.01	heat shock protein 70_ putative	PBANKA_0914400	35	4	3967.25	762.322	59.1514	47.1748	3.81318e-23	0	35	4
PBANKA_0916200.1_p1	543	60133.7	6.79	T_complex protein 1 subunit alpha_ putative	PBANKA_0916200	9	1	497.539	212.785	51.1247	46.1342	7.05368e-16	0	9	1
PBANKA_0917900.1_p1	451	50976.6	4.74	26S protease regulatory subunit 6A_ putative	PBANKA_0917900	2		3383.83		48.7506		6.85619e-14		2
PBANKA_0918000.1_p1	315	34860	6.54	60S acidic ribosomal protein P0_ putative	PBANKA_0918000	3		182.802		46.4544		3.8592e-12		3
PBANKA_0919000.1_p1	393	46571.9	5.32	26S proteasome regulatory subunit RPN7_ putative	PBANKA_0919000	2		96.1582		44.7377		5.63619e-11		2
PBANKA_0919100.1_p1	388	44696.1	5.13	parasitophorous vacuolar protein 1	PBANKA_0919100	2		54.0396		49.5657		1.46963e-14		2
PBANKA_0919300.1_p1	321	36588.3	7.59	spermidine synthase_ putative	PBANKA_0919300	4		352.48		50.6655		1.75391e-15		4
PBANKA_0921500.1_p1	86	10031.4	9.07	small nuclear ribonucleoprotein F_ putative	PBANKA_0921500	1		86.0324		52.1527		8.3893e-17		1
PBANKA_0922100.1_p1	156	17881.6	11.39	40S ribosomal protein S18_ putative	PBANKA_0922100	2		2094.89		52.9098		1.76956e-17		2
PBANKA_0922300.1_p1	890	103663	9.11	threonine__tRNA ligase_ putative	PBANKA_0922300	1		142.018		48.9371		4.8892e-14		1
PBANKA_0922500.1_p1	555	63439.9	6.02	kelch domain_containing protein_ putative	PBANKA_0922500	8		658.352		55.4806		7.88441e-20		8
PBANKA_0923200.1_p1	493	59015.4	9.38	ATP synthase F0 subunit b_like protein_ putative	PBANKA_0923200	2		62.082		41.1386		6.58114e-09		2
PBANKA_0923700.1_p1	434	51001.7	6.67	ethanolamine kinase_ putative	PBANKA_0923700	1		141.702		45.2634		2.52192e-11		1
PBANKA_0924900.1_p1	532	59974.1	5.74	eukaryotic peptide chain release factor GTP_binding subunit_ putative	PBANKA_0924900	1		781.289		51.1135		7.1792e-16		1
PBANKA_0925700.1_p1	1799	212171	8.5	conserved Plasmodium protein_ unknown function	PBANKA_0925700	1		12.0524		14.8392		0.000121033		1
PBANKA_0929900.1_p1	802	92216.1	6.39	heat shock protein 90_ putative	PBANKA_0929900	2		169.796		51.4919		3.40222e-16		2
PBANKA_0930300.1_p1	214	24886.2	8.19	GTP_binding nuclear protein RAN_TC4_ putative	PBANKA_0930300	12		3387.95		55.1758		1.51564e-19		12
PBANKA_0931200.1_p1	907	103200	9.46	heat shock protein 101	PBANKA_0931200	4	2	145.818	171.665	46.2297	40.5385	5.51359e-12	0	4	2
PBANKA_0932200.1_p1	192	21210.4	9.46	peptidyl_prolyl cis_trans isomerase_ putative	PBANKA_0932200	2		111.753		52.9451		1.67592e-17		2
PBANKA_0932400.1_p1	468	54458.2	6.36	berghepain_2	PBANKA_0932400	5		280.054		52.5288		3.86779e-17		5
PBANKA_0940900.1_p1	475	53405.6	7	RuvB_like helicase 2_ putative	PBANKA_0940900	1		8.93423		21.6618		7.22905e-05		1
PBANKA_0941100.1_p1	261	30003	4.64	conserved Apicomplexan protein_ unknown function	PBANKA_0941100	1		34.7895		40.0918		2.09404e-08		1
PBANKA_0941500.1_p1	261	29844.1	10.72	40S ribosomal protein S4_ putative	PBANKA_0941500	6	1	1055.4	199.359	51.6279	38.8491	2.57148e-16	0	6	1
PBANKA_0941800.1_p1	118	13257.4	10.84	histone H2B_ putative	PBANKA_0941800	2		301.844		50.8716		1.15736e-15		2
PBANKA_0941900.1_p1	103	11455.5	11.8	histone H4_ putative	PBANKA_0941900	1		8385.05		52.9511		1.66845e-17		1
PBANKA_0942500.1_p1	420	49065.7	9.49	thioredoxin_like mero protein_ putative	PBANKA_0942500	2		24.8824		40.8374		9.26356e-09		2
PBANKA_0942900.1_p1	625	72639.1	5.81	phenylalanine__tRNA ligase beta subunit_ putative	PBANKA_0942900	27		1995.23		58.017		2.24148e-22		27
PBANKA_1002300.1_p1	3974	472221	8.98	conserved Plasmodium protein_ unknown function	PBANKA_1002300	1		26.8471		25.814		4.22282e-05		1
PBANKA_1002900.1_p1	489	57813.9	8.41	protein CERLI2_ putative	PBANKA_1002900	1		13.7235		35.5293		1.09644e-06		1
PBANKA_1003100.1_p1	2949	344375	9.2	pre_mRNA_processing_splicing factor 8_ putative	PBANKA_1003100	1		92.7991		45.7615		1.16805e-11		1
PBANKA_1003800.1_p1	494	55828.3	5.54	V_type proton ATPase subunit B_ putative	PBANKA_1003800	1		123.992		49.007		4.30694e-14		1
PBANKA_1005500.1_p1	624	72760.6	6.92	AAA family ATPase_ putative	PBANKA_1005500	1		171.294		50.1501		4.66537e-15		1
PBANKA_1010000.1_p1	252	28907	4.63	mitochondrial acidic protein MAM33_ putative	PBANKA_1010000	2		283.801		51.0238		8.60799e-16		2
PBANKA_1010800.1_p1	257	29681	8.39	CCR4_associated factor 16_ putative	PBANKA_1010800	4		434.704		58.8664		5.32137e-23		4
PBANKA_1011400.1_p1	1472	168616	8.77	DNA topoisomerase 2_ putative	PBANKA_1011400	1		228.436		49.9077		7.6102e-15		1
PBANKA_1012800.1_p1	289	33298.7	9.62	voltage_dependent anion_selective channel protein_ putative	PBANKA_1012800	2		64.9638		46.6461		2.81176e-12		2
PBANKA_1012900.1_p1	394	46390.8	9.04	SNARE protein_ putative	PBANKA_1012900	1		82.8175		23.2096		6.16257e-05		1
PBANKA_1013100.1_p1	156	17924.3	10.77	60S ribosomal protein L14_ putative	PBANKA_1013100	4	2	186.071	239.257	48.3341	34.4534	1.45835e-13	0	4	2
PBANKA_1014900.1_p1	1256	145620	6	coatomer subunit beta_ putative	PBANKA_1014900	6		233.302		53.1253		1.17367e-17		6
PBANKA_1016700.1_p1	279	32727.2	3.96	leucine_rich repeat protein	PBANKA_1016700	1		61.4457		46.376		4.37432e-12		1
PBANKA_1018600.1_p1	161	18712.9	10.85	60S ribosomal protein L21_ putative	PBANKA_1018600	4		292.359		52.3456		5.5712e-17		4
PBANKA_1019400.1_p1	284	33283.8	10.99	60S ribosomal protein L7_3_ putative	PBANKA_1019400	2	1	430.1	134.044	48.1817	46.6754	1.9086e-13	0	2	1
PBANKA_1019500.1_p1	293	33882	10.55	60S ribosomal protein L5_ putative	PBANKA_1019500	5		403.844		53.7674		3.07837e-18		5
PBANKA_1019700.1_p1	1176	136889	8.77	NTF2_like domain_containing protein	PBANKA_1019700	7		1091.41		53.0169		1.47156e-17		7
PBANKA_1022900.1_p1	244	28412.3	9.69	DNL_type zinc finger protein_ putative	PBANKA_1022900	1		86.2723		36.9945		3.77372e-07		1
PBANKA_1024900.1_p1	971	111365	5.44	DNA replication licensing factor MCM2_ putative	PBANKA_1024900	2		84.3684		45.3687		2.14829e-11		2
PBANKA_1025200.1_p1	456	51450.8	9.07	H_ACA ribonucleoprotein complex subunit 4_ putative	PBANKA_1025200	1		101.004		41.711		3.30745e-09		1
PBANKA_1026600.1_p1	913	106842	5.87	protein SEY1_ putative	PBANKA_1026600	1		28.301		37.7815		1.97127e-07		1
PBANKA_1028300.1_p1	304	34963	5	serine_threonine protein phosphatase PP1	PBANKA_1028300	2		116.177		43.7428		2.3447e-10		2
PBANKA_1028400.1_p1	219	25246.2	10.57	60S ribosomal protein L10_ putative	PBANKA_1028400	3		683.153		51.558		2.96043e-16		3
PBANKA_1030100.1_p1	376	42654.6	4.81	actin II	PBANKA_1030100	1	1	12392.9	3332.11	50.5746	59.2527	2.08856e-15	0	1	1
PBANKA_1030600.1_p1	328	38776.7	6.8	phospholipase PL39_ putative	PBANKA_1030600	3		98.4172		45.5365		1.66526e-11		3
PBANKA_1031900.1_p1	465	51262.2	8.03	eukaryotic translation initiation factor 2 subunit gamma_ putative	PBANKA_1031900	4		43.0805		43.2574		4.54047e-10		4
PBANKA_1032100.1_p1	604	70686.2	8.26	rhoptry_associated protein 1	PBANKA_1032100	3		61.3335		53.206		9.99939e-18		3
PBANKA_1033800.1_p1	6521	768955	8.98	conserved protein_ unknown function	PBANKA_1033800	2		53.6126		23.6799		5.83854e-05		2
PBANKA_1033900.1_p1	218	24992.7	10.64	40S ribosomal protein S8e_ putative	PBANKA_1033900	3		259.533		52.0662		1.00406e-16		3
PBANKA_1034400.1_p1	450	50482	5.33	plasmepsin IV	PBANKA_1034400	7	4	2517.43	1512.22	55.9342	52.6404	2.80076e-20	0	7	4
PBANKA_1035100.1_p1	312	33356.4	10.64	rRNA 2_O_methyltransferase fibrillarin_ putative	PBANKA_1035100	3	3	537.009	1297.08	52.8633	49.1079	1.95583e-17	0	3	3
PBANKA_1036200.1_p1	107	12582	4.52	RNA_binding protein 8A_ putative	PBANKA_1036200	1		351.249		48.8697		5.49469e-14		1
PBANKA_1102200.1_p1	409	46737	5.6	merozoite surface protein 8	PBANKA_1102200	3	1	454.702	309.927	50.4821	50.324	2.48019e-15	0	3	1
PBANKA_1103100.1_p1	122	13963.9	7.94	actin_depolymerizing factor 1	PBANKA_1103100	1		39.495		46.1986		5.78606e-12		1
PBANKA_1103400.1_p1	119	13982.5	10.79	60S ribosomal protein L31_ putative	PBANKA_1103400	1		31.0127		44.0672		1.48709e-10		1
PBANKA_1104800.1_p1	556	64701.5	5.32	actin_like protein_ putative	PBANKA_1104800	1		44.8609		34.8824		1.6586e-06		1
PBANKA_1106700.1_p1	411	46131.6	11.02	60S ribosomal protein L4_ putative	PBANKA_1106700	9	1	1167.37	330.382	55.3835	39.6278	9.73433e-20	0	9	1
PBANKA_1107200.1_p1	677	75026.1	8.33	protein CAF40_ putative	PBANKA_1107200	2		318.591		51.0693		7.85143e-16		2
PBANKA_1108400.1_p1	274	31952.5	6.54	single_stranded DNA_binding protein_ putative	PBANKA_1108400	6		644.314		52.3692		5.40503e-17		6
PBANKA_1112300.1_p1	200	22905.8	6.04	ras_related protein Rab_1B_ putative	PBANKA_1112300	2		2967.01		54.6266		5.25402e-19		2
PBANKA_1112900.1_p1	2165	257860	9.68	CPSF domain_containing protein_ putative	PBANKA_1112900	1		23.2442		34.2198		2.46333e-06		1
PBANKA_1113000.1_p1	244	27007.1	6.91	purine nucleoside phosphorylase_ putative	PBANKA_1113000	6		173.049		50.5071		2.38058e-15		6
PBANKA_1113500.1_p1	206	23688.5	5.16	ras_related protein Rab_1A_ putative	PBANKA_1113500	1	1	197.637	1704.08	50.1655	42.751	4.54436e-15	0	1	1
PBANKA_1114600.1_p1	646	74003	6.15	pre_mRNA_splicing factor CWC2_ putative	PBANKA_1114600	2		87.4642		43.3601		3.94558e-10		2
PBANKA_1116500.1_p1	394	45717.2	8.39	mitochondrial import receptor subunit TOM40_ putative	PBANKA_1116500	1		39.3411		36.5777		5.18574e-07		1
PBANKA_1116800.1_p1	448	53339.4	9.64	BFR1 domain_containing protein_ putative	PBANKA_1116800	1		202.267		51.2095		5.98239e-16		1
PBANKA_1117500.1_p1	148	16836.8	11.27	ribosomal protein L27a_ putative	PBANKA_1117500	1		106.574		36.2249		6.71581e-07		1
PBANKA_1118600.1_p1	815	90838.4	4.65	cell division cycle protein 48 homologue_ putative	PBANKA_1118600	8	4	563.841	398.391	52.785	48.735	2.30667e-17	0	8	4
PBANKA_1122900.1_p1	494	55458.5	7.11	hexokinase_ putative	PBANKA_1122900	12	1	539.347	234.733	59.2527	25.6249	3.81318e-23	0	12	1
PBANKA_1124200.1_p1	1157	136951	9.33	mitochondrial DNA polymerase_ putative	PBANKA_1124200	1		71.8822		43.5461		3.08636e-10		1
PBANKA_1125600.1_p1	511	55546.9	7.18	pyruvate kinase_ putative	PBANKA_1125600	15	4	1473.81	524.314	57.3312	35.5691	1.09151e-21	0	15	4
PBANKA_1126200.1_p1	189	20706.8	7.03	protein DJ_1_ putative	PBANKA_1126200	1		51.5117		46.0276		7.67416e-12		1
PBANKA_1126500.1_p1	950	107705	8	acetyl_CoA synthetase_ putative	PBANKA_1126500	5		233.382		53.8945		2.44232e-18		5
PBANKA_1127200.1_p1	302	35499.3	9.27	conserved Plasmodium protein_ unknown function	PBANKA_1127200	1		198.668		46.3806		4.35878e-12		1
PBANKA_1127800.1_p1	379	44229.1	8.94	DnaJ protein_ putative	PBANKA_1127800	9		515.781		54.5789		5.61898e-19		9
PBANKA_1128200.1_p1	511	59315.5	4.7	polyadenylate_binding protein 3_ putative	PBANKA_1128200	1		140.055		43.5178		3.20152e-10		1
PBANKA_1130800.1_p1	783	92770.7	9.73	phosphoinositide phosphatase SAC1_ putative	PBANKA_1130800	1		23.8728		26.996		3.36494e-05		1
PBANKA_1133200.1_p1	288	32962.8	8.09	cdc2_related kinase 2	PBANKA_1133200	1		63.5874		40.691		1.09014e-08		1
PBANKA_1133300.1_p1	443	48958.4	9.6	elongation factor 1_alpha	PBANKA_1133300	15	2	5834.53	720.429	55.5998	45.9929	6.07694e-20	0	15	2
PBANKA_1134100.1_p1	529	57937.9	6.85	T_complex protein 1 subunit delta_ putative	PBANKA_1134100	2		267.701		49.6422		1.2658e-14		2
PBANKA_1134200.1_p1	260	28328.8	8.52	pyrroline_5_carboxylate reductase_ putative	PBANKA_1134200	1		11.6622		35.689		9.84818e-07		1
PBANKA_1135700.1_p1	511	57187.1	5.93	CUGBP Elav_like family member 1_ putative	PBANKA_1135700	2		572.893		54.3478		9.23114e-19		2
PBANKA_1137200.1_p1	942	106431	6.75	protein transport protein Sec24A_ putative	PBANKA_1137200	8		768.901		56.8585		3.23395e-21		8
PBANKA_1137800.1_p1	2605	291406	5.19	glideosome_associated connector	PBANKA_1137800	90	1	21670.8	120.781	58.6229	31.2301	7.77891e-23	0	90	1
PBANKA_1137900.1_p1	274	30674.4	4.44	proliferating cell nuclear antigen 1_ putative	PBANKA_1137900	1		135.875		45.5872		1.53992e-11		1
PBANKA_1138200.1_p1	475	53846.1	5.05	RuvB_like helicase 3_ putative	PBANKA_1138200	1		204.345		52.1292		8.78219e-17		1
PBANKA_1139200.1_p1	441	52157.6	9.15	bifunctional polynucleotide phosphatase_kinase_ putative	PBANKA_1139200	2		50.1648		41.8821		2.68607e-09		2
PBANKA_1140600.1_p1	205	24041.8	9.67	DNA_directed RNA polymerases I_ II_ and III subunit RPABC1_ putative	PBANKA_1140600	1		24.4107		26.1987		3.94992e-05		1
PBANKA_1144000.1_p1	311	35152.4	6.63	26S proteasome regulatory subunit RPN11_ putative	PBANKA_1144000	3		131.751		53.5746		4.7353e-18		3
PBANKA_1144100.1_p1	619	70141	9.31	ABC transporter E family member 1_ putative	PBANKA_1144100	1		72.1602		47.2623		9.7651e-13		1
PBANKA_1145800.1_p1	179	20368.8	9.71	membrane associated histidine_rich protein 1a	PBANKA_1145800	2		243.665		50.2843		3.60822e-15		2
PBANKA_1201900.1_p1	118	13512.7	10.22	40S ribosomal protein S20e_ putative	PBANKA_1201900	3		105.539		47.5438		5.984e-13		3
PBANKA_1202400.1_p1	202	23767.3	10.78	60S ribosomal protein L13_ putative	PBANKA_1202400	2		487.253		58.6135		7.77891e-23		2
PBANKA_1203500.1_p1	292	34614.4	9.53	conserved Plasmodium protein_ unknown function	PBANKA_1203500	1		677.853		32.1051		7.00059e-06		1
PBANKA_1204100.1_p1	567	67797.9	9.52	conserved protein_ unknown function	PBANKA_1204100	1		20.4033		42.9047		7.30835e-10		1
PBANKA_1204400.1_p1	107	11990.7	10.17	DNA_RNA_binding protein Alba 3_ putative	PBANKA_1204400	2		241.344		36.2827		6.47029e-07		2
PBANKA_1205000.1_p1	233	27843	9.26	G_strand_binding protein 2	PBANKA_1205000	3		385.671		54.0982		1.52182e-18		3
PBANKA_1206600.1_p1	447	49708.9	8.04	26S protease regulatory subunit 4_ putative	PBANKA_1206600	2		209.921		51.4676		3.53883e-16		2
PBANKA_1206900.1_p1	445	49789.7	4.5	tubulin beta chain_ putative	PBANKA_1206900	13	2	4378.61	221.634	58.5768	54.0011	7.77891e-23	0	13	2
PBANKA_1207000.1_p1	469	53172.1	10.19	nucleolar protein 5_ putative	PBANKA_1207000	2		47.8472		45.5265		1.68599e-11		2
PBANKA_1209000.1_p1	224	25493.4	9.74	eukaryotic translation initiation factor 2 subunit beta_ putative	PBANKA_1209000	1		149.785		42.4478		1.32959e-09		1
PBANKA_1209100.1_p1	225	26100.3	5.94	dolichyl_phosphate_mannose__protein mannosyltransferase_ putative	PBANKA_1209100	4		129.668		47.7634		4.0602e-13		4
PBANKA_1210200.1_p1	970	111201	9.99	PRE_binding protein_ putative	PBANKA_1210200	5		198.006		52.5626		3.63782e-17		5
PBANKA_1210800.1_p1	231	26525	7	hypoxanthine_guanine phosphoribosyltransferase_ putative	PBANKA_1210800	6		1394.55		57.9399		2.48974e-22		6
PBANKA_1211100.1_p1	1263	148742	4.96	NLI interacting factor_like phosphatase	PBANKA_1211100	10		260.939		50.8733		1.15736e-15		10
PBANKA_1211300.1_p1	380	43534	9.69	autophagy_related protein 18_ putative	PBANKA_1211300	5		201.523		57.9336		2.48974e-22		5
PBANKA_1211700.1_p1	599	70671.1	9.59	Nicalin domain_containing protein	PBANKA_1211700	1		53.4164		29.0049		2.06594e-05		1
PBANKA_1213400.1_p1	313	37661.9	8.01	FAD synthetase_ putative	PBANKA_1213400	1		55.3451		32.0077		7.28081e-06		1
PBANKA_1213600.1_p1	668	78377.4	9.51	cysteine__tRNA ligase_ putative	PBANKA_1213600	1		129.641		45.0312		3.61263e-11		1
PBANKA_1214000.1_p1	579	62246	7.18	heat shock protein 60_ putative	PBANKA_1214000	6	3	105.757	147.852	45.4429	38.1154	1.91429e-11	0	6	3
PBANKA_1214300.1_p1	446	49025.7	6.39	enolase_ putative	PBANKA_1214300	9		869.91		57.4312		9.16674e-22		9
PBANKA_1215600.1_p1	262	29984.3	10.49	40S ribosomal protein S3A_ putative	PBANKA_1215600	2		65.0178		49.4002		2.02799e-14		2
PBANKA_1216500.1_p1	170	18818.4	8.49	peptidyl_prolyl cis_trans isomerase_ putative	PBANKA_1216500	4		1757.84		58.8887		5.32137e-23		4
PBANKA_1217200.1_p1	1015	121105	9.76	conserved Plasmodium protein_ unknown function	PBANKA_1217200	1		69.6143		14.6841		0.000122331		1
PBANKA_1217600.1_p1	158	16493.5	11.36	histone H2A.Z_ putative	PBANKA_1217600	1	1	448.279	228.336	54.2835	38.0141	1.06649e-18	0	1	1
PBANKA_1217700.1_p1	433	49374.7	8.3	ATP_dependent RNA helicase DDX6	PBANKA_1217700	2		104.163		50.4084		2.87908e-15		2
PBANKA_1218200.1_p1	535	59183	5.6	T_complex protein 1 subunit epsilon_ putative	PBANKA_1218200	2		96.3794		46.7448		2.37969e-12		2
PBANKA_1219300.1_p1	836	94897.5	5.31	heat shock protein 110_ putative	PBANKA_1219300	4		202.887		48.2484		1.69094e-13		4
PBANKA_1220200.1_p1	699	78113.7	4.22	lysophospholipase_ putative	PBANKA_1220200	1		136.322		50.8656		1.1578e-15		1
PBANKA_1221200.1_p1	164	18869.5	11.26	60S ribosomal protein L34_ putative	PBANKA_1221200	1		83.8057		44.2786		1.10234e-10		1
PBANKA_1223300.1_p1	201	23126.4	8.1	ras_related protein Rab_18_ putative	PBANKA_1223300	1		355.809		52.8284		2.1028e-17		1
PBANKA_1224200.1_p1	816	92771.6	4.78	DnaJ protein_ putative	PBANKA_1224200	1		28.5837		44.3387		1.01492e-10		1
PBANKA_1226500.1_p1	256	29772.6	7.11	proteasome subunit beta type_4_ putative	PBANKA_1226500	1		13.877		41.0406		7.36989e-09		1
PBANKA_1226600.1_p1	452	51609.4	6.51	tubulin gamma chain_ putative	PBANKA_1226600	1		82.7512		46.8913		1.85085e-12		1
PBANKA_1227400.1_p1	531	61095.1	5.04	serine_threonine protein phosphatase 2B catalytic subunit A	PBANKA_1227400	1		105.13		37.3972		2.72905e-07		1
PBANKA_1228300.1_p1	4375	512362	9.68	lysine_specific histone demethylase_ putative	PBANKA_1228300	1		686.022		36.9718		3.83207e-07		1
PBANKA_1229000.1_p1	1139	131466	4.71	Plasmodium exported protein (PHIST)_ unknown function	PBANKA_1229000	3		84.8623		50.1968		4.2821e-15		3
PBANKA_1231000.1_p1	151	16074.5	11.22	40S ribosomal protein S11_ putative	PBANKA_1231000	7	1	2850.48	1350.99	58.3475	45.9637	1.10167e-22	0	7	1
PBANKA_1231500.1_p1	1218	142399	6.89	ubiquitin carboxyl_terminal hydrolase 2_ putative	PBANKA_1231500	7		189.956		53.5539		4.91789e-18		7
PBANKA_1231700.1_p1	260	27890.6	11.23	60S ribosomal protein L2_ putative	PBANKA_1231700	3	2	192.143	154.536	55.5994	34.9646	6.07694e-20	0	3	2
PBANKA_1231800.1_p1	165	18214	10.22	60S ribosomal protein L12_ putative	PBANKA_1231800	4		223.15		53.8237		2.75282e-18		4
PBANKA_1232500.1_p1	716	84182	8.83	eukaryotic translation initiation factor 3 subunit B_ putative	PBANKA_1232500	4		95.6135		50.6239		1.90442e-15		4
PBANKA_1233400.1_p1	1099	128852	9.69	WD repeat_containing protein 26_ putative	PBANKA_1233400	1		15.7332		27.9388		2.72222e-05		1
PBANKA_1234200.1_p1	133	15272.1	11.63	40S ribosomal protein S24_ putative	PBANKA_1234200	3	1	313.641	295.078	52.3749	50.8923	5.37909e-17	0	3	1
PBANKA_1234400.1_p1	629	74857.5	5.59	zinc finger protein_ putative	PBANKA_1234400	1		924.879		41.8927		2.65902e-09		1
PBANKA_1234800.1_p1	189	22145.7	11.2	40S ribosomal protein S9_ putative	PBANKA_1234800	1		139.979		47.3692		8.13281e-13		1
PBANKA_1235600.1_p1	479	53675.4	5.9	adenosylhomocysteinase_ putative	PBANKA_1235600	2	1	805.2	672.533	53.3324	45.9954	7.89827e-18	0	2	1
PBANKA_1237900.1_p1	534	61263.2	8.88	mitochondrial_processing peptidase subunit alpha_ putative	PBANKA_1237900	2		122.323		45.4816		1.80569e-11		2
PBANKA_1238800.1_p1	1126	127823	4.5	karyopherin beta_ putative	PBANKA_1238800	13		303.763		51.9341		1.33501e-16		13
PBANKA_1241800.1_p1	945	107299	6.38	DNA replication licensing factor MCM3_ putative	PBANKA_1241800	1		38.3146		28.057		2.65096e-05		1
PBANKA_1241900.1_p1	151	17204.6	6.27	ubiquitin_conjugating enzyme E2 13_ putative	PBANKA_1241900	2		134.908		48.2909		1.5751e-13		2
PBANKA_1242300.1_p1	423	47687.1	4.55	Hsc70_interacting protein_ putative	PBANKA_1242300	2		82.9861		40.5443		1.28499e-08		2
PBANKA_1242500.1_p1	632	71847.5	8.37	ATP_dependent RNA helicase DDX41_ putative	PBANKA_1242500	2		28.6501		49.6495		1.26058e-14		2
PBANKA_1242800.1_p1	527	62559.5	7.64	eukaryotic translation initiation factor 3 subunit E_ putative	PBANKA_1242800	1		299.859		50.3587		3.12318e-15		1
PBANKA_1244900.1_p1	936	113150	8.57	conserved Plasmodium protein_ unknown function	PBANKA_1244900	1		133.364		42.6908		9.6909e-10		1
PBANKA_1301600.1_p1	392	46468.2	9.98	vacuole membrane protein 1_ putative	PBANKA_1301600	1		28.4383		43.9952		1.6413e-10		1
PBANKA_1302800.1_p1	195	21653.7	7.04	thioredoxin peroxidase 1	PBANKA_1302800	8	2	543.135	71.7852	53.073	29.9468	1.31487e-17	0	8	2
PBANKA_1303700.1_p1	234	26901.7	8.44	vesicle_associated membrane protein_ putative	PBANKA_1303700	1		25.9715		18.0895		9.57815e-05		1
PBANKA_1303800.1_p1	248	27842.6	7.45	triosephosphate isomerase_ putative	PBANKA_1303800	1		27.3507		40.1533		1.96382e-08		1
PBANKA_1305100.1_p1	217	24819.2	10.64	60S ribosomal protein L1_ putative	PBANKA_1305100	3		69.1674		38.0603		1.54664e-07		3
PBANKA_1307900.1_p1	227	27822.1	10.96	conserved Plasmodium protein_ unknown function	PBANKA_1307900	1		790.677		16.577		0.000105972		1
PBANKA_1308600.1_p1	369	39851.5	8.71	fructose_bisphosphate aldolase 2	PBANKA_1308600	5		191.605		52.275		6.4962e-17		5
PBANKA_1309700.1_p1	522	59104.1	10.04	ATP_dependent RNA helicase DDX17_ putative	PBANKA_1309700	1		17.1582		30.8112		1.16064e-05		1
PBANKA_1309900.1_p1	635	72092.9	9.31	M17 leucyl aminopeptidase_ putative	PBANKA_1309900	7	1	710.012	484.605	55.2451	36.3533	1.32396e-19	0	7	1
PBANKA_1310800.1_p1	271	29938.5	10.69	40S ribosomal protein S5_ putative	PBANKA_1310800	6	1	773.331	3083.73	53.9714	45.5103	2.05057e-18	0	6	1
PBANKA_1312100.1_p1	1270	148064	6.52	conserved protein_ unknown function	PBANKA_1312100	1		8.6547		35.2651		1.30239e-06		1
PBANKA_1314800.1_p1	832	93374.7	6.72	elongation factor 2_ putative	PBANKA_1314800	12		504.69		53.6189		4.31745e-18		12
PBANKA_1315700.1_p1	2081	236556	9.08	rhoptry neck protein 2	PBANKA_1315700	1		136.519		46.5408		3.34268e-12		1
PBANKA_1317500.1_p1	950	109706	7.84	glucose_6_phosphate dehydrogenase_6_phosphogluconolactonase_ putative	PBANKA_1317500	2		85.0312		53.295		8.44698e-18		2
PBANKA_1318100.1_p1	776	89893	7.25	aminopeptidase P_ putative	PBANKA_1318100	2		50.7468		42.2796		1.65154e-09		2
PBANKA_1320400.1_p1	694	78946.1	4.82	conserved Plasmodium protein_ unknown function	PBANKA_1320400	1		118.488		52.6787		2.85191e-17		1
PBANKA_1320500.1_p1	716	76116	5.83	V_type H(+)_translocating pyrophosphatase_ putative	PBANKA_1320500	1		120.419		48.4179		1.24973e-13		1
PBANKA_1321000.1_p1	591	70786.2	4.56	MA3 domain_containing protein_ putative	PBANKA_1321000	1		39.3419		40.792		9.73365e-09		1
PBANKA_1321200.1_p1	430	49504.3	7.56	vacuolar protein sorting_associated protein 4_ putative	PBANKA_1321200	1	1	279.48	761.409	42.5739	43.7999	1.12897e-09	0	1	1
PBANKA_1321600.1_p1	3341	401435	9.94	conserved Plasmodium protein_ unknown function	PBANKA_1321600	1		17.6661		42.2066		1.80343e-09		1
PBANKA_1324400.1_p1	146	16864	11.05	60S ribosomal protein L27_ putative	PBANKA_1324400	4		646.939		55.0691		1.9131e-19		4
PBANKA_1325600.1_p1	1077	126099	8.47	valine__tRNA ligase_ putative	PBANKA_1325600	1		33.5765		48.2831		1.59107e-13		1
PBANKA_1326400.1_p1	337	36581.8	7.94	glyceraldehyde_3_phosphate dehydrogenase	PBANKA_1326400	13	3	4172.07	171.178	54.1844	58.7523	1.28386e-18	0	13	3
PBANKA_1326800.1_p1	344	39319.1	6.62	replication factor C subunit 3_ putative	PBANKA_1326800	1		96.3206		43.144		5.29769e-10		1
PBANKA_1327300.1_p1	279	31919.2	7.62	fam_a protein	PBANKA_1327300	2		119.24		50.9633		9.68301e-16		1
PBANKA_1329300.1_p1	222	24735.7	10.82	40S ribosomal protein S3_ putative	PBANKA_1329300	7	1	718.835	180.52	54.9349	42.302	2.59116e-19	0	7	1
PBANKA_1329700.1_p1	1219	138086	5.78	26S proteasome regulatory subunit RPN2_ putative	PBANKA_1329700	1		147.706		45.0115		3.71136e-11		1
PBANKA_1331900.1_p1	398	45368.9	5.78	eukaryotic initiation factor 4a_ putative	PBANKA_1331900	11	1	859.969	121.896	54.4492	34.7907	7.28048e-19	0	11	1
PBANKA_1332400.1_p1	362	42357.8	9.67	shewanella_like protein phosphatase 1	PBANKA_1332400	11	1	1384.41	383.956	55.7097	44.2066	4.79501e-20	0	11	1
PBANKA_1332700.1_p1	827	95715.9	5.33	duffy_binding protein	PBANKA_1332700	3		38.3357		44.1684		1.2895e-10		3
PBANKA_1334300.1_p1	269	31521.8	6.06	exported protein 2	PBANKA_1334300	3		62.1099		45.0765		3.3769e-11		3
PBANKA_1334600.1_p1	457	52272.5	9.53	diacylglycerol kinase_ putative	PBANKA_1334600	1		9.79572		38.7199		8.40117e-08		1
PBANKA_1338300.1_p1	190	21646.5	10.57	60S ribosomal protein L6_ putative	PBANKA_1338300	1		91.3531		39.9214		2.50351e-08		1
PBANKA_1340100.1_p1	316	34423.9	8	L_lactate dehydrogenase	PBANKA_1340100	6		623.848		53.3143		8.15652e-18		6
PBANKA_1340300.1_p1	430	48215.3	9.88	phosphoribosylpyrophosphate synthetase_ putative	PBANKA_1340300	2	1	211.528	324.597	48.4968	36.9231	1.09051e-13	0	2	1
PBANKA_1345600.1_p1	477	53730.7	9.28	elongation factor Tu_ putative	PBANKA_1345600	4		149.423		50.5228		2.31646e-15		4
PBANKA_1345800.1_p1	499	55949.6	9.17	RNA_binding protein_ putative	PBANKA_1345800	1		59.113		41.6504		3.55459e-09		1
PBANKA_1346700.1_p1	139	14974.5	10.67	60S ribosomal protein L23_ putative	PBANKA_1346700	1		117.036		46.3168		4.79768e-12		1
PBANKA_1347700.1_p1	1275	151132	8.65	isoleucine__tRNA ligase_ putative	PBANKA_1347700	1		184.615		33.1788		4.26834e-06		1
PBANKA_1348100.1_p1	231	27100.8	7.46	AMMECR1 domain_containing protein_ putative	PBANKA_1348100	1		14.4831		16.6843		0.000105431		1
PBANKA_1350900.1_p1	301	35001.3	5.98	protein kinase 6	PBANKA_1350900	1		3693.86		56.1437		1.81004e-20		1
PBANKA_1351800.1_p1	500	58536.4	9.31	26S proteasome regulatory subunit RPN3_ putative	PBANKA_1351800	1		151.78		50.9863		9.27396e-16		1
PBANKA_1351900.1_p1	231	26742.8	11.12	60S ribosomal protein L6_ putative	PBANKA_1351900	5		214.761		50.3309		3.29161e-15		5
PBANKA_1352000.1_p1	403	46785.4	7.8	elongation factor 1_gamma_ putative	PBANKA_1352000	3	5	115.658	1278.35	51.8207	55.8343	1.70946e-16	0	3	5
PBANKA_1354400.1_p1	184	21700.2	11.01	60S ribosomal protein L18_ putative	PBANKA_1354400	5		642.018		53.4167		6.60375e-18		5
PBANKA_1354500.1_p1	187	21523.4	12.09	60S ribosomal protein L18_2_ putative	PBANKA_1354500	1		300.426		48.8295		5.91213e-14		1
PBANKA_1357200.1_p1	917	106159	5.17	endoplasmic reticulum chaperone GRP170_ putative	PBANKA_1357200	1		25.1853		37.2472		3.08539e-07		1
PBANKA_1358600.1_p1	469	53740.4	8.78	isocitrate dehydrogenase [NADP]_ mitochondrial_ putative	PBANKA_1358600	1		453.352		45.995		8.07018e-12		1
PBANKA_1360100.1_p1	412	46010.7	8.24	nucleoside transporter 1	PBANKA_1360100	2		118.184		52.3634		5.43377e-17		2
PBANKA_1360300.1_p1	374	42165.6	8.6	DNA_RNA_binding protein Alba 4_ putative	PBANKA_1360300	4		270.248		50.6112		1.94435e-15		4
PBANKA_1362000.1_p1	803	94132	9.05	glutamate__tRNA ligase_ putative	PBANKA_1362000	3		57.6764		52.4798		4.26001e-17		3
PBANKA_1362900.1_p1	578	67151.7	7.63	lysine__tRNA ligase_ putative	PBANKA_1362900	1		144.53		53.3948		6.88037e-18		1
PBANKA_1364200.1_p1	198	22853	11.76	60S ribosomal protein L17_ putative	PBANKA_1364200	4		151.856		54.9641		2.45343e-19		4
PBANKA_1364300.1_p1	501	56555.6	7.24	glycerol kinase_ putative	PBANKA_1364300	2		227.518		49.3381		2.27203e-14		2
PBANKA_1365200.1_p1	206	23632.5	9.46	thioredoxin_related protein_ putative	PBANKA_1365200	2		136.009		47.8049		3.77798e-13		2
PBANKA_1365500.1_p1	327	37406.6	8.02	exported protein IBIS1	PBANKA_1365500	5	2	831.572	965.126	56.0523	49.6114	2.23787e-20	0	5	2
PBANKA_1400600.1_p1	1296	152164	8.78	cytoadherence linked asexual protein_ putative	PBANKA_1400600	13	1	183.35	69.4326	52.0635	25.8492	1.00406e-16	0	13	1
PBANKA_1400700.1_p1	173	20032.3	9.1	Plasmodium exported protein_ unknown function	PBANKA_1400700	1		356.443		49.6878		1.17267e-14		1
PBANKA_1400800.1_p1	217	25394.6	7.64	protein UIS3	PBANKA_1400800	1		278.864		44.0029		1.62878e-10		1
PBANKA_1401300.1_p1	194	22481.4	10.51	40S ribosomal protein S7_ putative	PBANKA_1401300	3		87.6855		49.6912		1.17082e-14		3
PBANKA_1404900.1_p1	393	44720.8	9.23	26S protease regulatory subunit 10B_ putative	PBANKA_1404900	1		66.8948		48.5084		1.07161e-13		1
PBANKA_1406700.1_p1	2153	247645	7.38	carbamoyl phosphate synthetase_ putative	PBANKA_1406700	4		190.954		47.4716		6.78988e-13		4
PBANKA_1409100.1_p1	195	21855.9	9.4	ras_related protein Rab_5B_ putative	PBANKA_1409100	1		678.253		55.5596		6.57448e-20		1
PBANKA_1409900.1_p1	459	52908.9	9.55	AP_1 complex subunit mu_1_ putative	PBANKA_1409900	4		348.562		55.7581		4.33814e-20		4
PBANKA_1410300.1_p1	1064	123352	6.74	M1_family alanyl aminopeptidase_ putative	PBANKA_1410300	1		35.8613		36.7489		4.56402e-07		1
PBANKA_1410400.1_p1	611	68350.3	5.36	V_type proton ATPase catalytic subunit A_ putative	PBANKA_1410400	2		136.028		47.8781		3.31574e-13		2
PBANKA_1414400.1_p1	1174	136680	6.16	exportin_T_ putative	PBANKA_1414400	2		40.0227		47.969		2.81455e-13		2
PBANKA_1416300.1_p1	145	16875.8	10.88	40S ribosomal protein S19_ putative	PBANKA_1416300	1		511.505		50.2808		3.61411e-15		1
PBANKA_1417500.1_p1	649	76735.1	7.35	conserved Plasmodium protein_ unknown function	PBANKA_1417500	2		60.1858		41.0151		7.57039e-09		2
PBANKA_1418900.1_p1	216	24754.9	8.6	ras_related protein Rab_11A	PBANKA_1418900	2		1076.62		50.4027		2.89718e-15		1
PBANKA_1420600.1_p1	123	13748.9	11.48	histone H2B variant_ putative	PBANKA_1420600	1		141.823		38.926		6.89365e-08		1
PBANKA_1423300.1_p1	242	26880	10.87	DNA_RNA_binding protein Alba 1_ putative	PBANKA_1423300	2		129.555		48.4182		1.24973e-13		2
PBANKA_1423500.1_p1	215	25418.5	11.27	60S ribosomal protein L13_2_ putative	PBANKA_1423500	1		429.935		56.4938		8.09826e-21		1
PBANKA_1423600.1_p1	144	16360.1	10.92	40S ribosomal protein S16_ putative	PBANKA_1423600	1		162.517		36.239		6.66488e-07		1
PBANKA_1424300.1_p1	284	32585.7	3.92	NPL domain_containing protein_ putative	PBANKA_1424300	2		81.5202		48.7386		6.98287e-14		2
PBANKA_1425900.1_p1	1303	154421	8.92	protein MAP1	PBANKA_1425900	3		173.385		47.612		5.30902e-13		3
PBANKA_1426200.1_p1	1801	202159	8.22	CCR4_associated factor 1_ putative	PBANKA_1426200	2		98.2164		33.5204		3.58826e-06		2
PBANKA_1426900.1_p1	909	104217	9.06	ATP_dependent RNA helicase DBP1_ putative	PBANKA_1426900	1		55.667		39.946		2.44572e-08		1
PBANKA_1428700.1_p1	1263	152449	8.14	eukaryotic translation initiation factor 3 subunit A_ putative	PBANKA_1428700	5		97.4387		53.2307		9.63198e-18		5
PBANKA_1429600.1_p1	755	88154.1	7.66	proline__tRNA ligase	PBANKA_1429600	3		94.1117		53.064		1.32968e-17		3
PBANKA_1433500.1_p1	410	47458.4	5.78	PPPDE peptidase domain_containing protein_ putative	PBANKA_1433500	2		89.3055		39.0715		6.00552e-08		2
PBANKA_1434100.1_p1	1141	130468	6.73	dynamin_like protein_ putative	PBANKA_1434100	17	4	508.166	257.331	53.2152	50.1562	9.8859e-18	0	17	4
PBANKA_1434700.1_p1	1986	230161	6.8	clathrin heavy chain_ putative	PBANKA_1434700	11		187.163		52.7621		2.41117e-17		11
PBANKA_1437300.1_p1	808	93244.5	5.31	endoplasmin_ putative	PBANKA_1437300	15	1	1112.26	505.646	56.3943	40.1119	1.02195e-20	0	15	1
PBANKA_1438100.1_p1	455	53286.7	9.35	nucleus export protein BRR6_ putative	PBANKA_1438100	2		293.82		52.5358		3.83837e-17		2
PBANKA_1439200.1_p1	834	93314.6	9.33	polyadenylate_binding protein 1_ putative	PBANKA_1439200	1		154.03		43.1254		5.41695e-10		1
PBANKA_1439300.1_p1	551	65316.3	6.98	WD repeat_containing protein_ putative	PBANKA_1439300	1		14.7754		24.8693		4.94536e-05		1
PBANKA_1441100.1_p1	288	32773.5	7.67	haloacid dehalogenase_like hydrolase_ putative	PBANKA_1441100	7		451.859		52.9708		1.60813e-17		7
PBANKA_1441900.1_p1	715	83708.8	8.45	DNA helicase 60_ putative	PBANKA_1441900	1		213.43		34.1792		2.51485e-06		1
PBANKA_1444100.1_p1	542	60835.2	7.02	T_complex protein 1 subunit gamma_ putative	PBANKA_1444100	3		83.1037		47.0949		1.30986e-12		3
PBANKA_1445800.1_p1	213	24429.4	7.38	ras_related protein Rab_2_ putative	PBANKA_1445800	5		318.519		50.4883		2.46231e-15		5
PBANKA_1446800.1_p1	707	79831.7	4.75	60 kDa chaperonin_ putative	PBANKA_1446800	8		220.155		52.936		1.69567e-17		8
PBANKA_1448900.1_p1	623	73233.4	6.9	DNA polymerase epsilon subunit B_ putative	PBANKA_1448900	1		44.6744		52.992		1.54516e-17		1
PBANKA_1450300.1_p1	533	57884	6.12	ATP synthase subunit beta_ mitochondrial	PBANKA_1450300	6		1073.97		57.1468		1.58613e-21		6
PBANKA_1452500.1_p1	722	81030.9	4.11	conserved Plasmodium protein_ unknown function	PBANKA_1452500	1		47.3317		46.3453		4.59012e-12		1
PBANKA_1453300.1_p1	754	87002.2	8.32	acyl_CoA synthetase_ putative	PBANKA_1453300	1		57.4384		40.8577		9.07589e-09		1
PBANKA_1454100.1_p1	862	98480.2	8.49	ATP_dependent zinc metalloprotease FTSH 1_ putative	PBANKA_1454100	1	1	22.9208	549.115	41.5356	33.8579	4.0832e-09	0	1	1
PBANKA_1454500.1_p1	481	54921.9	9.58	polyadenylation factor subunit 2_ putative	PBANKA_1454500	1		56.1556		22.0878		6.94767e-05		1
PBANKA_1456100.1_p1	137	16077.9	10.97	40S ribosomal protein S17_ putative	PBANKA_1456100	2		168.881		53.8465		2.70929e-18		2
PBANKA_1458800.1_p1	1414	165000	8.47	kinesin_15	PBANKA_1458800	1		470.908		48.553		9.90112e-14		1
PBANKA_1459300.1_p1	376	41884.3	5	actin I	PBANKA_1459300	17		2513.87		58.0607		2.13027e-22		16
PBANKA_1461800.1_p1	422	48007.2	7.06	26S protease regulatory subunit 8_ putative	PBANKA_1461800	6	1	978.994	917.234	54.8461	54.1735	3.06914e-19	0	5
PBANKA_0824700.1_p1	642	71400	8.64	thioredoxin reductase_ putative	PBANKA_0824700		1		92.2275		41.3587		0		1
PBANKA_1017900.1_p1	1120	130163	8.19	phosphoenolpyruvate carboxylase	PBANKA_1017900		2		129.205		40.2443		0		2
PBANKA_1032300.1_p1	756	85871.3	7.64	CTP synthase_ putative	PBANKA_1032300		1		204.378		38.9324		0		1
PBANKA_1217000.1_p1	871	102049	6.83	peptidase_ putative	PBANKA_1217000		1		240.246		39.7971		0		1
PBANKA_1363800.1_p1	1513	179999	8.08	phosphatidylinositol transfer protein_ putative	PBANKA_1363800		1		41.4603		18.7369		0		1
PBANKA_1419100.1_p1	423	47831.3	7.3	dihydrolipoyllysine_residue succinyltransferase component of 2_oxoglutarate dehydrogenase complex_ putative	PBANKA_1419100		2		272.007		55.1038		0		2
